# Supplementary material for: Infectome analysis of bat kidneys from Yunnan province, China, reveals novel henipaviruses related to Hendra and Nipah viruses and prevalent bacterial and eukaryotic microbes
Source: PLoS Pathog. 2025 Jun 24;21(6):e1013235. doi: 10.1371/journal.ppat.1013235 (PMC12187171; doi:10.1371/journal.ppat.1013235)
Supplement: S2 Table — (XLSX) [file ppat.1013235.s003.xlsx]

## Sheet: virus detail
S2 Table. Viruses in bat kidneys identified in this study.
NO.	Genome type	Order	Family	Genus	Virus species	Strain	Library	Host species	Blastx hits on known viruses	Gene/Segment	Identity (aa)	Note	Species demarcation criteria in ICTV	Species demarcation criteria used
1	ssDNA	Piccovirales	Parvoviridae	Dependoparvovirus	Yunnan bat dependoparvovirus 1	YNBS16	YNBS16	Hipposideros pomona	Rhinolophus pusillus adeno-associated virus 1	Rep	64.5	novel	None	<90% amino acid identity of DNA pol gene
2	dsDNA-RT	Blubervirales	Hepadnaviridae	Orthohepadnavirus	Bat hepatitis virus	YNBS16	YNBS16	Hipposideros pomona	Bat hepatitis virus	polymerase	94.1	known	> 20% nucleotide sequence divergence of complete genomes	ICTV
3	ssRNA	Picornavirales	Picornaviridae	Hepatovirus	Hepatovirus H2	YNBS06	YNBS06	Hipposideros armiger	Hepatovirus H2	polyprotein	75.7	known	>30% divergent in 2C+3CD amino acid sequence	ICTV
4	ssRNA	Mononegavirales	Paramyxoviridae	Henipavirus	Yunnan bat henipavirus 1	WDBS1745	YNBS03	Rousettus leschenaultii	Hendra virus	RdRp	57.09	novel	The distance in the phylogenic tree based on the comparison of complete large (L) protein amino acid sequences.	<90% amino acid identity of RdRp gene
5	ssRNA	Mononegavirales	Paramyxoviridae	Henipavirus	Yunnan bat henipavirus 2	WDBS1733	YNBS02	Rousettus leschenaultii	Nipah henipavirus	RdRp	52.6	novel	The distance in the phylogenic tree based on the comparison of complete large (L) protein amino acid sequences.	<90% amino acid identity of RdRp gene
6	ssRNA	Mononegavirales	Paramyxoviridae	Jeilongvirus	Yunnan bat jeilongvirus 1	YNBS08	YNBS08	Rhinolophus pearsonii	Wufeng Myotis altarium paramyxovirus 1	RdRp	88.4	novel	The distance in the phylogenic tree based on the comparison of complete large (L) protein amino acid sequences.	<90% amino acid identity of RdRp gene
7	ssRNA	Mononegavirales	Paramyxoviridae	Jeilongvirus	Yunnan bat jeilongvirus 2	YNBS09	YNBS09	Rhinolophus thomasi	Wufeng Myotis altarium paramyxovirus 1	RdRp	66.7	novel	The distance in the phylogenic tree based on the comparison of complete large (L) protein amino acid sequences.	<90% amino acid identity of RdRp gene
8	ssRNA	Mononegavirales	Paramyxoviridae	Jeilongvirus	Yunnan bat jeilongvirus 3	YNBS16	YNBS16	Hipposideros pomona	Wufeng Myotis altarium paramyxovirus 1	RdRp	69	novel	The distance in the phylogenic tree based on the comparison of complete large (L) protein amino acid sequences.	<90% amino acid identity of RdRp gene
9	ssRNA	Mononegavirales	Paramyxoviridae	Jeilongvirus	Yunnan bat jeilongvirus 4	YNBS17	YNBS17	Hipposideros pomona	Wufeng Myotis altarium paramyxovirus 1	RdRp	68.8	novel	The distance in the phylogenic tree based on the comparison of complete large (L) protein amino acid sequences.	<90% amino acid identity of RdRp gene
10	ssRNA	Jingchuvirales	Chuviridae	NA	Yunnan chuvirus 1	YNBS15	YNBS15	Rhinolophus thomasi	Beetle chuvirus 2	L	52.56	novel	<90% amino acid identity of complete L protein sequences	ICTV
11	ssRNA	Nodamuvirales	Nodaviridae	NA	Yunnan noda-like virus 1	YNBS15	YNBS15	Rhinolophus thomasi	Hubei noda-like virus 14	RdRp	39.8	novel	Different species encode capsid proteins that differ at > 20% of nucleotide or >13% of amino acid positions.	ICTV
12	dsRNA	Durnavirales	Partitiviridae	NA	Yunnan partiti-like virus 1	YNBS15	YNBS15	Rhinolophus thomasi	Osugoroshi virus 1	RdRp	66.2	novel	< 24% RdRP amino acid sequence identity in pairwise comparisons of viruses from different genera	ICTV
13	dsRNA	Durnavirales	Partitiviridae	NA	Yunnan partiti-like virus 2	YNBS15	YNBS15	Rhinolophus thomasi	Hubei partiti-like virus 48	RdRp	56.9	novel	< 24% RdRP amino acid sequence identity in pairwise comparisons of viruses from different genera	ICTV
14	ssRNA	Bunyavirales	Phenuiviridae	NA	Yunnan phenuivirus 1	YNBS15	YNBS15	Rhinolophus thomasi	Hangzhou phenuivirus 2	RdRp	34.8	novel	< 95% amino acid identity of RdRp gene	ICTV
15	ssRNA	Sobelivirales	Solemoviridae	NA	Yunnan solemo-like virus 1	YNBS15	YNBS15	Rhinolophus thomasi	Ips sobemo-like virus 1	RdRp	39.17	novel	Complete genome sequences is <75% nucleotide identity between viruses belonging to different species	ICTV
16	ssRNA	Sobelivirales	Solemoviridae	NA	Yunnan solemo-like virus 2	YNBS15	YNBS15	Rhinolophus thomasi	Norway luteo-like virus 1	RdRp	46.8	novel	Complete genome sequences is <75% nucleotide identity between viruses belonging to different species	ICTV
17	ssRNA	Tolivirales	Tombusviridae	NA	Yunnan tombus-like virus 1	YNBS15	YNBS15	Rhinolophus thomasi	Beihai tombus-like virus 5	RdRp	29.23	novel	Less than 85% sequence identity in the CP	ICTV
18	ssRNA	Wolframvirales	Narnaviridae	NA	Yunnan narna-like virus 1	YNBS07	YNBS07	Hipposideros armiger	Wangarabell virus	RdRp	35.9	novel	Less than 50% sequence identity at the protein level generally reflects a species difference	ICTV
19	ssRNA	Wolframvirales	Narnaviridae	NA	Yunnan narna-like virus 2	YNBS16	YNBS16	Hipposideros pomona	Wangarabell virus	RdRp	37.2	novel	Less than 50% sequence identity at the protein level generally reflects a species difference	ICTV
20	dsRNA	Ghabrivirales	Totiviridae	Totivirus	Yunnan totivirus 1	YNBS16	YNBS16	Hipposideros pomona	Sanya totivirus 2	RdRp	34.2	novel	Less than 50% sequence identity at the protein level generally reflects a species difference	ICTV
21	dsRNA	Ghabrivirales	Totiviridae	Totivirus	Yunnan totivirus 2	YNBS07	YNBS07	Hipposideros armiger	Sanya totivirus 2	RdRp	32.9	novel	Less than 50% sequence identity at the protein level generally reflects a species difference	ICTV
22	dsRNA	Ghabrivirales	Totiviridae	Totivirus	Yunnan totivirus 3	YNBS18	YNBS18	Rhinolophus pusillus	Sanya totivirus 2	RdRp	27.6	novel	Less than 50% sequence identity at the protein level generally reflects a species difference	ICTV
