# Supplementary material for: Infectome analysis of bat kidneys from Yunnan province, China, reveals novel henipaviruses related to Hendra and Nipah viruses and prevalent bacterial and eukaryotic microbes
Source: PLoS Pathog. 2025 Jun 24;21(6):e1013235. doi: 10.1371/journal.ppat.1013235 (PMC12187171; doi:10.1371/journal.ppat.1013235)
Supplement: S3 Table — (XLSX) [file ppat.1013235.s004.xlsx]

## Sheet: final
S3 Table. Summary of contigs with BLASTx hits to conserved bacterial marker genes.
Library	Contigs	Length	BLASTx hit on a reference sequence	Identity(aa)	E-value
YNBS01	k141_307562_flag1_multi8.0000_len1161	1161	WP_223611680.1 groEL Phyllobacterium calauticae	100	8e-78
YNBS01	k141_561521_flag1_multi7.0000_len569	569	WP_209997860.1 groEL Phyllobacterium sp. 1468	100	3.34e-119
YNBS01	k141_10333_flag1_multi6.0000_len750	750	WP_188343413.1 recA Phyllobacterium sp. 628	96.8	1.72e-124
YNBS03	k141_768842_flag1_multi5.0000_len545	545	WP_209997860.1 groEL Phyllobacterium sp. 1468	98	6.51e-91
YNBS03	k141_102974_flag1_multi7.0000_len648	648	UGX85418.1 gyrB Phyllobacterium sp. T1293	99.4	2.11e-105
YNBS03	k141_182026_flag1_multi5.0000_len665	665	WP_210001175.1 recA Phyllobacterium sp. 1468	100	8.57e-48
YNBS09	k141_217338_flag1_multi7.0000_len670	670	WP_209997860.1 groEL Phyllobacterium sp. 1468	99.5	9.49e-142
YNBS10	k141_542324_flag1_multi6.0000_len532	532	UGX85418.1 gyrB Phyllobacterium sp. T1293	97.7	6.21e-110
YNBS13	k141_19485_flag1_multi3.0000_len543	543	WP_209997860.1 groEL Phyllobacterium sp. 1468	100	3.65e-110
YNBS14	k141_140650_flag1_multi6.0000_len597	597	UGX85418.1 gyrB Phyllobacterium sp. T1293	97.9	3.13e-123
YNBS14	k141_603422_flag1_multi8.0000_len743	743	WP_188343413.1 recA Phyllobacterium sp. 628	96.8	3.77e-125
YNBS14	k141_867895_flag1_multi7.0000_len540	540	WP_210001175.1 recA Phyllobacterium sp. 1468	100	6.43e-66
YNBS16	k141_624573_flag1_multi4.0000_len511	511	MCA1917999.1 rpoB Flavobacterium piscis	96.4	4.46e-117
YNBS16	k141_764159_flag1_multi3.0000_len631	631	WP 229317246.1 rpoB Flavobacterium ammoniigenes	98.5	1.15e-131
